# Supplementary material for: Examining and Interpreting Doi Plot Asymmetry in Meta‐Analyses of Randomized Controlled Trials
Source: J Evid Based Med. 2025 Aug 29;18(3):e70063. doi: 10.1111/jebm.70063 (PMC12506948; doi:10.1111/jebm.70063)
Supplement: Supplementary file 1 — jebm70063‐sup‐0001‐SuppMat.zip [file JEBM-18-0-s001.zip]

Archive with 3 entries (3 files):
- LSS_unif_data.R
- ssd_sim_model.R
- funcs_simu_data.R
