# Supplementary material for: Examining and Interpreting Doi Plot Asymmetry in Meta‐Analyses of Randomized Controlled Trials
Source: J Evid Based Med. 2025 Aug 29;18(3):e70063. doi: 10.1111/jebm.70063 (PMC12506948; doi:10.1111/jebm.70063)
Supplement: Supplementary file 1 — jebm70063‐sup‐0001‐SuppMat.zip [file JEBM-18-0-s001.zip › LSS_unif_data.R]

library("parallel")
library("tictoc")
library("dplyr")

## Loading functions

source("funcs_simu_data.R")

set.seed(1919)

## Set cores


numCores <- detectCores()


numCores <- max(numCores - 2, 1)

numCores


## 10000 iterations
#nsim <- 10000
#nsim <- 1000
nsim<-1000


## Sample size distribution

#n <- draw_n_unif(nsim)

n <- draw_n_uniflog(nsim)


n <- n$e + n$c

hist(n)

summary(n)
## Define scenarios (rows)
param.grid <- expand.grid( # all combinations
  N_studies = c(5,10,20,50),
  theta_treat =0,
  sd_treat =1,
  theta_control = 2,
  sd_control = 1,
  tau =0,
  rho = c(0,-0.3,-0.5,-0.9),
  p_small = 0.1,
  p_large = 0.9,
  n_small = round(quantile(n, 0.1)),
  n_large = round(quantile(n, 0.9)))
attr(param.grid, "out.attrs") <- NULL


param.grid <- cbind(scenario = seq_len(nrow(param.grid)), param.grid)

param.names <- names(param.grid)

## Prepare parameters for simulation
params <- list()


for (i in seq_len(nrow(param.grid)))
  
  
  
  
  params[[i]] <- as.list(param.grid[i, ])


## Run simulation and collect datasets
tic()
sim.data <- mclapply(params, runsim_data, nsim = nsim, mc.cores = numCores , func.n = draw_n_uniflog)
toc()

## Save the simulated datasets
save(sim.data, param.grid, param.names, nsim, params, file = "simulated_datasets_lsslog.rda")
