# Supplementary material for: Examining and Interpreting Doi Plot Asymmetry in Meta‐Analyses of Randomized Controlled Trials
Source: J Evid Based Med. 2025 Aug 29;18(3):e70063. doi: 10.1111/jebm.70063 (PMC12506948; doi:10.1111/jebm.70063)
Supplement: Supplementary file 1 — jebm70063‐sup‐0001‐SuppMat.zip [file JEBM-18-0-s001.zip › ssd_sim_model.R]

## R packages meta and metasens called internally
##
library("parallel")
library("tictoc")
library("dplyr")


## Loading functions
##
source("funcs_simu_data.R")

## set seed

set.seed(1999)


## Set cores
##

numCores <- detectCores()

numCores <- max(numCores - 2, 1)
numCores
## 10000 iterations
##
nsim <- 1000


## Sample size distribution
##

n <- draw_n_Schwarzer2002(nsim)
n <- n$e + n$c
hist(n)
summary(n)
## Define scenarios (rows)
##
param.grid <-
  expand.grid( # all combinations
    N_studies = c(5,10, 20, 50),
    theta_treat =0,
    sd_treat = 1,
    theta_control = 2,
    sd_control = 1,
    tau = 0,
    rho = c(0,-0.3, -0.5, -0.9),
    p_small = 0.1,
    p_large = 0.9,
    n_small = round(quantile(n, 0.1)),
    n_large = round(quantile(n, 0.9))
  )

##
attr(param.grid, "out.attrs") <- NULL

param.grid <- cbind(scenario = seq_len(nrow(param.grid)), param.grid)
##
param.names <- names(param.grid)
## Run simulation
##
params <- list()
##
for (i in seq_len(nrow(param.grid)))
  params[[i]] <- as.list(param.grid[i, ])
##
tic()
sim.res <-mclapply(params, runsim_data, nsim = nsim, mc.cores = numCores,
                   func.n = draw_n_Schwarzer2002)

toc()

save(sim.res, param.grid, param.names, nsim, params,
     file = "simulated_dataset_ssd.rda")
